# Supplementary material for: Flavonoids from Lycium barbarum Leaves Exhibit Anti-Aging Effects through the Redox-Modulation
Source: Molecules. 2022 Aug 3;27(15):4952. doi: 10.3390/molecules27154952 (PMC9370597; doi:10.3390/molecules27154952)
Supplement: Supplementary file 1 [file molecules-27-04952-s001.zip]

Archive with 1 entries (1 files):
- molecules-1811424-supplementary.pdf
